# Supplementary material for: Comparison of Chemical and Sensory Profiles between Cabernet Sauvignon and Marselan Dry Red Wines in China
Source: Foods. 2023 Mar 5;12(5):1110. doi: 10.3390/foods12051110 (PMC10000944; doi:10.3390/foods12051110)
Supplement: Supplementary file 1 [file foods-12-01110-s001.zip]

Archive with 1 entries (1 files):
- foods-2159621-supplementary.pdf
